# Supplementary material for: Structural basis of DSF recognition by its receptor RpfR and its regulatory interaction with the DSF synthase RpfF
Source: PLoS Biol. 2019 Feb 4;17(2):e3000123. doi: 10.1371/journal.pbio.3000123 (PMC6361424; doi:10.1371/journal.pbio.3000123)
Supplement: S1 Data — (XLSX) [file pbio.3000123.s012.xlsx]

## Sheet: Fig 2G
Culture		Time point: 0 hours						Time point: 24 hours						Growth lac+	Growth lac-	R lac-	Mean Selection	Standard Deviation	95% Confidence Interval	SEM
		lac+	lac-	Volume	Dilution	lac+ CFU/mL	lac- CFU/mL	lac+	lac-	Volume	Dilution	lac+ CFU/mL	lac- CFU/mL	0 - 24 hr	0 - 24 hr	0 - 24 hr
WT+/WT-	1	176	160	200	10000	8800000	8000000	87	85	200	100000	43500000	42500000	1.59801	1.67006	0.0720533	-0.0519388	0.195881	0.171694	0.0876007
	2	109	131	200	10000	5450000	6550000	59	49	200	100000	29500000	24500000	1.68877	1.31921	-0.369567
	3	164	149	200	10000	8200000	7450000	68	83	200	100000	34000000	41500000	1.42223	1.71748	0.295253
	4	117	126	200	10000	5850000	6300000	73	63	200	100000	36500000	31500000	1.83087	1.60944	-0.221433
	5	124	126	200	10000	6200000	6300000	101	99	200	100000	50500000	49500000	2.09742	2.06142	-0.036001
				200	10000	0	0			200	100000	0	0	#DIV/0!	#DIV/0!	#DIV/0!
WT+/ pCAM1349-	1	137	20	200	10000	6850000	1000000	93	22	200	100000	46500000	11000000	1.9152	2.3979	0.482692	0.208713	0.53423	0.427465	0.238915
	2	180	23	200	10000	9000000	1150000	176	51	200	100000	88000000	25500000	2.28011	3.09892	0.818804
	3	159	22	200	10000	7950000	1100000	122	25	200	100000	61000000	12500000	2.0377	2.43042	0.392717
	4	173	48	200	10000	8650000	2400000	113	28	200	100000	56500000	14000000	1.87668	1.76359	-0.113093
	5	138	83	200	10000	6900000	4150000	74	26	200	100000	37000000	13000000	1.6794	1.14184	-0.537555
				200	10000	0	0			200	100000	0	0	#DIV/0!	#DIV/0!	#DIV/0!
WT+/ N201A-	1	114	135	200	10000	5700000	6750000	63	116	200	100000	31500000	58000000	1.70952	2.1509	0.441379	0.635144	0.158642	0.139054	0.070947
	2	139	146	200	10000	6950000	7300000	56	128	200	100000	28000000	64000000	1.39346	2.17101	0.777546
	3	138	167	200	10000	6900000	8350000	62	136	200	100000	31000000	68000000	1.50247	2.09725	0.59478
	4	139	143	200	10000	6950000	7150000	62	110	200	100000	31000000	55000000	1.49525	2.04022	0.544975
	5	156	174	200	10000	7800000	8700000	40	101	200	100000	20000000	50500000	0.941609	1.75865	0.817042
				200	10000	0	0			200	100000	0	0	#DIV/0!	#DIV/0!	#DIV/0!
WT+/ N171A-	1	153	122	200	10000	7650000	6100000	39	96	200	100000	19500000	48000000	0.935709	2.06291	1.1272	1.1654	0.31004	0.271757	0.138654
	2	180	123	200	10000	9000000	6150000	49	178	200	100000	24500000	89000000	1.00145	2.67218	1.67074
	3	166	102	200	10000	8300000	5100000	80	162	200	100000	40000000	81000000	1.57262	2.76521	1.19258
	4	171	165	200	10000	8550000	8250000	53	122	200	100000	26500000	61000000	1.13121	2.00066	0.869447
	5	161	99	200	10000	8050000	4950000	81	131	200	100000	40500000	65500000	1.61563	2.58266	0.967033
				200	10000	0	0			200	100000	0	0	#DIV/0!	#DIV/0!	#DIV/0!
WT+/ S168A-	1	160	135	200	10000	8000000	6750000	74	109	200	100000	37000000	54500000	1.53148	2.08866	0.557182	0.589533	0.267595	0.234553	0.119672
	2	154	141	200	10000	7700000	7050000	53	85	200	100000	26500000	42500000	1.23592	1.79648	0.560552
	3	192	178	200	10000	9600000	8900000	75	83	200	100000	37500000	41500000	1.36258	1.53964	0.177064
	4	169	138	200	10000	8450000	6900000	36	65	200	100000	18000000	32500000	0.756205	1.54972	0.793513
	5	171	115	200	10000	8550000	5750000	51	81	200	100000	25500000	40500000	1.09275	1.9521	0.859355
				200	10000	0	0			200	100000	0	0	#DIV/0!	#DIV/0!	#DIV/0!
WT+/ R186A-	1	197	60	200	10000	9850000	3000000	153	97	200	100000	76500000	48500000	2.04982	2.78295	0.733132	0.876809	0.352039	0.30857	0.157436
	2	164	44	200	10000	8200000	2200000	90	52	200	100000	45000000	26000000	1.70253	2.46964	0.767111
	3	186	40	200	10000	9300000	2000000	141	75	200	100000	70500000	37500000	2.0256	2.93119	0.905595
	4	203	37	200	10000	1.015e+07	1850000	127	39	200	100000	63500000	19500000	1.83357	2.35523	0.521663
	5	179	32	200	10000	8950000	1600000	73	56	200	100000	36500000	28000000	1.40566	2.8622	1.45654

## Sheet: Fig 2H
Sample	Sample Volume (mL)	CFU	Dilution	Total Cells	c-di-GMP nM	Total Moles c-di-GMP	Moles/Cell	nM/Cell	Compared to WT	Mean c-di-GMP nM/Cell	Standard Deviation	WT Average	SEM
WT.1	50	450	1e-06	225000000000	0.971	3.884e-15	1.72622e-26	0.0215005	0.906963	1	0.0659311	0.0237061	0.0380654
WT.2	50	402	1e-06	201000000000	1.006	4.024e-15	2.00199e-26	0.0249353	1.05185
WT.3	50	415	1e-06	207500000000	1.028	4.112e-15	1.98169e-26	0.0246824	1.04118
Y355D.1	50	596	1e-06	298000000000	10.532	4.2128e-14	1.41369e-25	0.176079	7.42758	5.96305	1.47496
Y355D.2	50	695	1e-06	347500000000	10.776	4.3104e-14	1.2404e-25	0.154495	6.51712
Y355D.3	50	307	1e-06	153500000000	2.881	1.1524e-14	7.50749e-26	0.0935076	3.94446
GGDAF.1	50	847	1e-06	423500000000	3.266	1.3064e-14	3.08477e-26	0.0384215	1.62075	1.4728	0.322609
GGDAF.2	50	1053	1e-06	526500000000	2.568	1.0272e-14	1.951e-26	0.0243001	1.02506
GGDAF.3	50	686	1e-06	343000000000	2.893	1.1572e-14	3.37376e-26	0.042021	1.77259
Y355D/GGDAF.1	50	641	1e-06	320500000000	2.46	9.84e-15	3.0702e-26	0.0382401	1.61309	1.70856	0.551038
Y355D/GGDAF.2	50	530	1e-06	265000000000	1.37	5.48e-15	2.06792e-26	0.0257565	1.08649
Y355D/GGDAF.3	50	421	1e-06	210500000000	2.43	9.72e-15	4.61758e-26	0.057513	2.42609
R186A.1	50	486	1e-06	243000000000	4.404	1.7616e-14	7.24938e-26	0.0902928	3.80885	3.60788	0.255695		0.147626
R186A.2	50	471	1e-06	235500000000	4.222	1.6888e-14	7.17113e-26	0.0893181	3.76773
R186A.3	50	553	1e-06	276500000000	4.272	1.7088e-14	6.18011e-26	0.0769747	3.24705
S186A.1	50	311	1e-06	155500000000	4.897	1.9588e-14	1.25968e-25	0.156896	6.61839	3.74631	2.03462		1.17469
S186A.2	50	216	1e-06	108000000000	1.265	5.06e-15	4.68519e-26	0.0583551	2.46161
S186A.3	50	286	1e-06	143000000000	1.469	5.876e-15	4.10909e-26	0.0511797	2.15893
N201A.1	50	388	1e-06	194000000000	4.184	1.6736e-14	8.6268e-26	0.107449	4.53255	2.86442	1.21132		0.699356
N201A.2	50	262	1e-06	131000000000	1.476	5.904e-15	4.50687e-26	0.0561341	2.36792
N201A.3	50	329	1e-06	164500000000	1.325	5.3e-15	3.22188e-26	0.0401293	1.69279
N171A.1	50	434	1e-06	217000000000	4.621	1.8484e-14	8.51797e-26	0.106093	4.47537	4.17473	2.56847		1.48291
N171A.2	50	516	1e-06	258000000000	8.789	3.5156e-14	1.36264e-25	0.16972	7.15933
N171A.3	50	568	1e-06	284000000000	1.202	4.808e-15	1.69296e-26	0.0210862	0.889486

## Sheet: Fig 4B
	Replicate #1
reaction condition	holo-ACP	charged-ACP	holo+charged-ACP	holo/total*100	charged/total*100
Buffer	40.1	6320	6360.1	0.630493	99.3695
RpfF (0.64 μM)	5600	27.7	5627.7	99.5078	0.492208
RpfF (0.64 μM) +FI (6.4 μM)	473	5400	5873	8.05381	91.9462
RpfF (0.64 μM) + FI (1.28 μM)	1050	4970	6020	17.4419	82.5581
	Replicate #2
reaction condition	holo-ACP	charged-ACP	holo+charged-ACP	holo/total*100	charged/total*100
Buffer	45	4470	4515	0.996678	99.0033
RpfF (0.64 μM)	3270	116	3386	96.5741	3.42587
RpfF (0.64 μM) +FI (6.4 μM)	193	3940	4133	4.66973	95.3303
RpfF (0.64 μM) + FI (1.28 μM)	1490	2390	3880	38.4021	61.5979
	Replicate #3
reaction condition	holo-ACP	charged-ACP	holo+charged-ACP	holo/total*100	charged/total*100
Buffer	22.8	3640	3662.8	0.622475	99.3775
RpfF (0.64 μM)	2290	59.8	2349.8	97.4551	2.5449
RpfF (0.64 μM) +FI (6.4 μM)	262	3060	3322	7.88682	92.1132
RpfF (0.64 μM) + FI (1.28 μM)	1290	1850	3140	41.0828	58.9172
reaction condition	mean percentage holo-ACP	Standard Deviation	SEM
Buffer	0.749882	0.213769	0.12342
RpfF (0.64 μM)	97.8457	1.50533	0.8691
RpfF (0.64 μM) +FI (6.4 μM)	6.87012	1.90742	1.10125
RpfF (0.64 μM) + FI (1.28 μM)	32.3089	12.9448	7.4737

## Sheet: Fig 6A
WT								OD				CFU					Genotype	Luminescence Counts	Time (h)
Time (h)		22	24	33				Time (h)	22	24	33	Time (h)	22	24	33		WT 1	481992	22
Genotype	WT 1							WT 1	0.825	0.82	0.829	WT 1	6000000000	15160000000	9880000000		WT 2	380296	22
OD 600		0.825	0.82	0.829				WT 2	0.822	0.824	0.811	WT 2	4600000000	3800000000	5280000000		WT 3	461048	22
Luminescence Counts		481992	537900	323436				WT 3	0.815	0.821	0.809	WT 3	12120000000	3840000000	3720000000		∆rpfR 1	1069248	22
RLU		584233	655976	390152				∆rpfR 1	0.809	0.822	0.813	∆rpfR 1	1600000000	2760000000	4640000000		∆rpfR 2	979832	22
CFU		6000000000	15160000000	9880000000				∆rpfR 2	0.807	0.831	0.813	∆rpfR 2	7160000000	3600000000	4400000000		∆rpfR 3	1020908	22
RLU/CFU		9.73721e-05	4.32702e-05	3.94891e-05				∆rpfR 3	0.816	0.829	0.816	∆rpfR 3	3120000000	4320000000	3080000000		rpfR∆FI 1	1301304	22
								rpfR∆FI 1	0.795	0.818	0.802	rpfR∆FI 1	3480000000	4160000000	4800000000		rpfR∆FI 2	1228532	22
Genotype	WT 2							rpfR∆FI 2	0.799	0.811	0.815	rpfR∆FI 2	2760000000	3440000000	3280000000		rpfR∆FI 3	1143924	22
OD 600		0.822	0.824	0.811				rpfR∆FI 3	0.814	0.823	0.825	rpfR∆FI 3	2040000000	2280000000	3040000000		WT 1	537900	24
Luminescence Counts		380296	373644	245184													WT 2	373644	24
RLU		462647	453451	302323													WT 3	444140	24
CFU		4600000000	3800000000	5280000000													∆rpfR 1	983396	24
RLU/CFU		0.000100575	0.000119329	5.72582e-05													∆rpfR 2	1063524	24
																	∆rpfR 3	1053360	24
Genotype	WT 3																rpfR∆FI 1	1188528	24
OD 600		0.815	0.821	0.809													rpfR∆FI 2	1097764	24
Luminescence Counts		461048	444140	275088													rpfR∆FI 3	1222600	24
RLU		565703	540974	340035													WT 1	323436	33
CFU		12120000000	3840000000	3720000000													WT 2	245184	33
RLU/CFU		4.66752e-05	0.000140879	9.14072e-05													WT 3	275088	33
																	∆rpfR 1	519244	33
Mean RLU/CFU		8.15409e-05	0.000101159	6.27181e-05													∆rpfR 2	594632	33
STDEV		3.02371e-05	5.12783e-05	2.63862e-05													∆rpfR 3	691260	33
SEM		1.74574e-05	2.96056e-05	1.52341e-05													rpfR∆FI 1	915544	33
					∆rpfR												rpfR∆FI 2	917608	33
					Time(h)		22	24	33								rpfR∆FI 3	1021940	33
					Genotype	∆rpfR 1
					OD 600		0.809	0.822	0.813
					Luminescence Counts		1069248	983396	519244
					RLU		1.32169e+06	1.19635e+06	638677
					CFU		1600000000	2760000000	4640000000
					RLU/CFU		0.000826057	0.000433459	0.000137646
					Genotype	∆rpfR 2
					OD 600		0.807	0.831	0.813
					Luminescence Counts		979832	1063524	594632
					RLU		1.21417e+06	1.27981e+06	731405
					CFU		7160000000	3600000000	4400000000
					RLU/CFU		0.000169576	0.000355503	0.000166228
					Genotype	∆rpfR 3
					OD 600		0.816	0.829	0.816
					Luminescence Counts		1020908	1053360	691260
					RLU		1.25111e+06	1.27064e+06	847132
					CFU		3120000000	4320000000	3080000000
					RLU/CFU		0.000400998	0.000294129	0.000275043
					Mean RLU/CFU		0.000465544	0.00036103	0.000192972
					STDEV		0.000332966	6.98288e-05	7.24978e-05
					SEM		0.000192238	4.03157e-05	4.18566e-05
										rpfR∆FI
										Time(h)		22	24	33
										Genotype	rpfR∆FI 1
										OD 600		0.795	0.818	0.802
										Luminescence Counts		1301304	1188528	915544
										RLU		1.63686e+06	1.45297e+06	1.14158e+06
										CFU		3480000000	4160000000	4800000000
										RLU/CFU		0.000470362	0.000349271	0.000237828
										Genotype	rpfR∆FI 2
										OD 600		0.799	0.811	0.815
										Luminescence Counts		1228532	1097764	917608
										RLU		1.53759e+06	1.35359e+06	1.1259e+06
										CFU		2760000000	3440000000	3280000000
										RLU/CFU		0.000557097	0.000393486	0.000343262
										Genotype	rpfR∆FI 3
										OD 600		0.814	0.823	0.825
										Luminescence Counts		1143924	1222600	1021940
										RLU		1.40531e+06	1.48554e+06	1.23872e+06
										CFU		2040000000	2280000000	3040000000
										RLU/CFU		0.000688878	0.000651553	0.000407472
										Mean RLU/CFU		0.000572112	0.00046477	0.000329521
										STDEV		0.000110029	0.000163262	8.56526e-05
										SEM		6.35254e-05	9.42596e-05	4.94515e-05

## Sheet: Fig 6B
Replicate	WT	∆rpfR	ΔrpfF	rpfRΔFI
A	27319.1	82232.5	0	62678
B	29864.3	84200.7	0	76662.1
C	26354	83545.1	0	70534.3
D	26407.9	85573	0	83555.8
Average	27486.3	83887.8	0	73357.5
Standard Deviation	1646	1389.86	0	8887.23
SEM	823.001	694.932	0	4443.61

## Sheet: Fig 6C
	Biofilm 12 Hour
WT	1.18518	0.977748	0.837076	1.03651	1.02583	0.93766
rpfR	1.60057	1.91267	1.74388
rpfR∆FI	0.190086	0.198926	0.190881
Average
	Biofilm 12 Hour
	Mean	standard dev.	95% conf. interval	SEM
WT	1	0.115945	0.0927736	0.0473343
rpfR	1.75237	0.156223	0.17678	0.0901954
rpfR∆FI	0.193298	0.00489061	0.00553415	0.0028236

## Sheet: S1A Fig
Time (min)	Total ion count
0.03975	8374
0.06135	6853
0.08295	5142
0.10455	5271
0.12615	5421
0.14775	6232
0.16935	4974
0.19095	4353
0.21255	4335
0.234167	3069
0.255767	3654
0.277367	3791
0.298967	5078
0.320567	3715
0.342167	3603
0.363767	4280
0.385367	3083
0.406967	2647
0.428567	2787
0.450167	3156
0.471767	3927
0.493367	5301
0.514967	4423
0.536567	5173
0.558167	4150
0.579767	4347
0.601367	3511
0.622967	4071
0.644567	3790
0.666167	3486
0.687767	4137
0.709383	3795
0.730983	3887
0.752583	3886
0.774183	3632
0.795783	4067
0.817383	4782
0.838983	5469
0.860583	7009
0.882183	22589
0.903783	48070
0.925383	90275
0.946983	147192
0.968583	208316
0.990183	266516
1.01178	309437
1.03338	344176
1.05498	355566
1.07658	367123
1.09818	367171
1.11978	343943
1.14138	288304
1.16298	229335
1.18458	175755
1.20618	137344
1.2278	104136
1.2494	81793
1.271	63857
1.2926	51047
1.3142	44594
1.3358	40380
1.3574	40311
1.379	36958
1.4006	31417
1.4222	32475
1.4438	28796
1.4654	26654
1.487	25787
1.5086	25194
1.5302	22872
1.5518	22185
1.5734	21801
1.595	20259
1.6166	19064
1.6382	19566
1.6598	19418
1.6814	19338
1.70302	18020
1.72462	16479
1.74622	15695
1.76782	15553
1.78942	15243
1.81102	15695
1.83262	16365
1.85422	16287
1.87582	18315
1.89742	18514
1.91902	16270
1.94062	15177
1.96222	15290
1.98382	17098
2.00542	16455
2.02702	16308
2.04862	15772
2.07022	14646
2.09182	13715
2.11342	12610
2.13502	13517
2.15662	13790
2.17822	14285
2.19983	11275
2.22143	10931
2.24303	10476
2.26463	12199
2.28623	11000
2.30783	11346
2.32943	11872
2.35103	11276
2.37263	10341
2.39423	10964
2.41583	11855
2.43743	13523
2.45903	12650
2.48063	11017
2.50223	10584
2.52383	12015
2.54543	11639
2.56703	12614
2.58863	13494
2.61023	13686
2.63183	13061
2.65343	14087
2.67503	15284
2.69665	16133
2.71825	16927
2.73985	16664
2.76145	18202
2.78305	19818
2.80465	22002
2.82625	22182
2.84785	25881
2.86945	28695
2.89105	28452
2.91265	27402
2.93425	28409
2.95585	27816
2.97745	28003
2.99905	31284
3.02065	32348
3.04225	35536
3.06385	38782
3.08545	41260
3.10705	39058
3.12865	35836
3.15025	32012
3.17185	33384
3.19347	38121
3.21507	36719
3.23667	33139
3.25827	31733
3.27987	30825
3.30147	30716
3.32307	36868
3.34467	36816
3.36627	33231
3.38787	29736
3.40947	27442
3.43107	28281
3.45267	30598
3.47427	26707
3.49587	26676
3.51747	28394
3.53907	30426
3.56067	31193
3.58227	29516
3.60387	32339
3.62547	28861
3.64707	27259
3.66867	26470
3.69028	28919
3.71188	26304
3.73348	26783
3.75508	32283
3.77668	35316
3.79828	35227
3.81988	32897
3.84148	32666
3.86308	33226
3.88468	30751
3.90628	30524
3.92788	30657
3.94948	27278
3.97108	29502
3.99268	25160
4.01428	22942
4.03588	24417
4.05748	26582
4.07908	24962
4.10068	26598
4.12228	25744
4.14388	25979
4.1655	26262
4.1871	23400
4.2087	21013
4.2303	21227
4.2519	18601
4.2735	20932
4.2951	21414
4.3167	22883
4.3383	21183
4.3599	16800
4.3815	19348
4.4031	20408
4.4247	16382
4.4463	17423
4.4679	19490
4.4895	16733
4.5111	17629
4.5327	19585
4.5543	18172
4.5759	17564
4.5975	17606
4.6191	18257
4.6407	17007
4.6623	18268
4.68392	16712
4.70552	19706
4.72712	17838
4.74872	15907
4.77032	18743
4.79192	20741
4.81352	21861
4.83512	23960
4.85672	20681
4.87832	19732
4.89992	19313
4.92152	20585
4.94312	23339
4.96472	23515
4.98632	24370
5.00792	23898
5.02952	25831
5.05112	26796
5.07272	25452
5.09432	25501
5.11592	27182
5.13752	28328
5.15913	28897
5.18073	28712
5.20233	30254
5.22393	31328
5.24553	35275
5.26713	36591
5.28873	42324
5.31033	44369
5.33193	48023
5.35353	50870
5.37513	56388
5.39673	62178
5.41833	64606
5.43993	66240
5.46153	64717
5.48313	60489
5.50473	62021
5.52633	67523
5.54793	72733
5.56953	70025
5.59113	67859
5.61273	67014
5.63433	63694
5.65595	56747
5.67755	55037
5.69915	53724
5.72075	49756
5.74235	41179
5.76395	35049
5.78555	34275
5.80715	34701
5.82875	33645
5.85035	31476
5.87195	28880
5.89355	29105
5.91515	32237
5.93675	34222
5.95835	32796
5.97995	26775
6.00155	27073
6.02315	27984
6.04475	25628
6.06635	22336
6.08795	22467
6.10955	25804
6.13115	27290
6.15277	29626
6.17437	28411
6.19597	27474
6.21757	28814
6.23917	29179
6.26077	29045
6.28237	30521
6.30397	31491
6.32557	31242
6.34717	35671
6.36877	37129
6.39037	40410
6.41197	37931
6.43357	41358
6.45517	40215
6.47677	37197
6.49837	35872
6.51997	33958
6.54157	30214
6.56317	30485
6.58477	28596
6.60637	25705
6.62798	23870
6.64958	24744
6.67118	26280
6.69278	29959
6.71438	26038
6.73598	20775
6.75758	20648
6.77918	23327
6.80078	25849
6.82238	27796
6.84398	26314
6.86558	22282
6.88718	25943
6.90878	30470
6.93038	29069
6.95198	25628
6.97358	27572
6.99518	27088
7.01678	28272
7.03838	27715
7.05998	25001
7.08158	24245
7.10318	26047
7.12478	30378
7.1464	35249
7.168	31399
7.1896	27983
7.2112	28476
7.2328	35182
7.2544	36713
7.276	36628
7.2976	40785
7.3192	46565
7.3408	47459
7.3624	47478
7.384	55060
7.4056	64272
7.4272	69352
7.4488	69374
7.4704	77475
7.492	83120
7.5136	90468
7.5352	94503
7.5568	98143
7.5784	97868
7.6	93096
7.62162	91585
7.64322	85679
7.66482	82624
7.68642	76092
7.70802	75958
7.72962	74209
7.75122	71718
7.77282	64462
7.79442	62339
7.81602	66195
7.83762	69322
7.85922	70883
7.88082	73541
7.90242	75632
7.92402	71085
7.94562	66205
7.96722	64377
7.98882	65088
8.01042	66719
8.03202	73806
8.05362	76396
8.07522	75455
8.09682	81654
8.11842	83542
8.14003	83877
8.16163	81827
8.18323	79109
8.20483	78409
8.22643	80141
8.24803	79403
8.26963	77825
8.29123	74549
8.31283	74360
8.33443	71108
8.35603	72298
8.37763	73240
8.39923	74503
8.42083	74552
8.44243	72507
8.46403	76561
8.48563	86879
8.50723	89891
8.52883	89316
8.55043	84295
8.57203	84527
8.59363	86641
8.61525	90380
8.63685	86673
8.65845	82188
8.68005	83653
8.70165	86475
8.72325	80672
8.74485	75936
8.76645	78110
8.78805	77628
8.80965	74283
8.83125	70021
8.85285	66395
8.87445	66996
8.89605	70322
8.91765	75244
8.93925	78729
8.96085	89644
8.98245	98157
9.00405	103509
9.02565	110816
9.04725	125828
9.06885	137582
9.09045	133996
9.11207	136209
9.13367	139233
9.15527	144793
9.17687	148247
9.19847	143173
9.22007	134910
9.24167	126086
9.26327	122117
9.28487	116800
9.30647	112465
9.32807	107703
9.34967	101335
9.37127	102333
9.39287	103921
9.41447	94401
9.43607	87061
9.45767	82570
9.47927	79675
9.50087	78097
9.52247	78271
9.54407	71413
9.56567	69614
9.58727	77241
9.60888	80814
9.63048	77174
9.65208	74645
9.67368	73496
9.69528	73168
9.71688	65277
9.73848	58856
9.76008	58325
9.78168	62622
9.80328	57782
9.82488	56027
9.84648	55276
9.86808	55856
9.88968	54465
9.91128	58414
9.93288	65073
9.95448	74493
9.97608	73982
9.99768	77314
10.0193	77210
10.0409	79115
10.0625	76995
10.0841	72559
10.1057	66296
10.1273	60832
10.1489	54946
10.1705	48021
10.1921	42597
10.2137	35889
10.2353	33169
10.2569	32058
10.2785	31620
10.3001	34151
10.3217	30893
10.3433	27512
10.3649	23581
10.3865	26001
10.4081	31768
10.4297	29208
10.4513	29243
10.4729	34251
10.4945	29304
10.5161	22126
10.5377	19755
10.5593	19801
10.5809	20242
10.6025	20665
10.6241	16988
10.6457	13842
10.6673	11956
10.6889	12747
10.7105	10742
10.7321	11518
10.7537	9929
10.7753	9199
10.7969	8582
10.8185	6500
10.8401	6124
10.8617	6433
10.8833	5921
10.9049	3720
10.9265	2289
10.9481	1498
10.9697	1551
10.9913	2184
11.0129	2178

## Sheet: S1B Fig
Time (min)	EIC
0.03975	0
0.06135	0
0.08295	0
0.10455	0
0.12615	0
0.14775	0
0.16935	0
0.19095	0
0.21255	0
0.234167	0
0.255767	0
0.277367	0
0.298967	0
0.320567	0
0.342167	0
0.363767	0
0.385367	0
0.406967	0
0.428567	0
0.450167	0
0.471767	0
0.493367	0
0.514967	0
0.536567	0
0.558167	0
0.579767	0
0.601367	0
0.622967	0
0.644567	0
0.666167	0
0.687767	0
0.709383	0
0.730983	0
0.752583	0
0.774183	0
0.795783	0
0.817383	0
0.838983	0
0.860583	0
0.882183	0
0.903783	0
0.925383	0
0.946983	0
0.968583	0
0.990183	0
1.01178	0
1.03338	0
1.05498	0
1.07658	0
1.09818	0
1.11978	0
1.14138	0
1.16298	0
1.18458	0
1.20618	0
1.2278	0
1.2494	0
1.271	0
1.2926	0
1.3142	0
1.3358	0
1.3574	0
1.379	0
1.4006	0
1.4222	0
1.4438	0
1.4654	0
1.487	0
1.5086	0
1.5302	0
1.5518	0
1.5734	0
1.595	0
1.6166	0
1.6382	0
1.6598	0
1.6814	0
1.70302	0
1.72462	0
1.74622	0
1.76782	0
1.78942	0
1.81102	0
1.83262	0
1.85422	0
1.87582	0
1.89742	0
1.91902	0
1.94062	0
1.96222	0
1.98382	0
2.00542	0
2.02702	0
2.04862	0
2.07022	0
2.09182	0
2.11342	0
2.13502	0
2.15662	0
2.17822	0
2.19983	0
2.22143	0
2.24303	0
2.26463	0
2.28623	0
2.30783	0
2.32943	0
2.35103	0
2.37263	0
2.39423	0
2.41583	0
2.43743	0
2.45903	0
2.48063	0
2.50223	0
2.52383	0
2.54543	0
2.56703	0
2.58863	0
2.61023	0
2.63183	0
2.65343	0
2.67503	0
2.69665	0
2.71825	0
2.73985	0
2.76145	0
2.78305	0
2.80465	0
2.82625	0
2.84785	0
2.86945	0
2.89105	0
2.91265	0
2.93425	0
2.95585	0
2.97745	0
2.99905	0
3.02065	0
3.04225	0
3.06385	0
3.08545	0
3.10705	0
3.12865	0
3.15025	0
3.17185	0
3.19347	0
3.21507	0
3.23667	0
3.25827	0
3.27987	0
3.30147	0
3.32307	0
3.34467	0
3.36627	0
3.38787	0
3.40947	0
3.43107	0
3.45267	0
3.47427	0
3.49587	0
3.51747	0
3.53907	0
3.56067	0
3.58227	0
3.60387	0
3.62547	0
3.64707	0
3.66867	0
3.69028	0
3.71188	0
3.73348	0
3.75508	0
3.77668	0
3.79828	0
3.81988	0
3.84148	0
3.86308	0
3.88468	0
3.90628	0
3.92788	0
3.94948	0
3.97108	0
3.99268	0
4.01428	0
4.03588	0
4.05748	0
4.07908	0
4.10068	0
4.12228	0
4.14388	0
4.1655	0
4.1871	0
4.2087	0
4.2303	0
4.2519	0
4.2735	0
4.2951	0
4.3167	0
4.3383	0
4.3599	0
4.3815	0
4.4031	0
4.4247	0
4.4463	0
4.4679	0
4.4895	0
4.5111	0
4.5327	0
4.5543	0
4.5759	0
4.5975	0
4.6191	0
4.6407	0
4.6623	0
4.68392	0
4.70552	0
4.72712	0
4.74872	0
4.77032	0
4.79192	0
4.81352	0
4.83512	0
4.85672	0
4.87832	0
4.89992	0
4.92152	0
4.94312	0
4.96472	0
4.98632	0
5.00792	0
5.02952	0
5.05112	0
5.07272	0
5.09432	0
5.11592	0
5.13752	0
5.15913	0
5.18073	0
5.20233	0
5.22393	0
5.24553	0
5.26713	0
5.28873	0
5.31033	0
5.33193	0
5.35353	0
5.37513	0
5.39673	0
5.41833	0
5.43993	0
5.46153	0
5.48313	0
5.50473	0
5.52633	0
5.54793	0
5.56953	0
5.59113	0
5.61273	0
5.63433	0
5.65595	0
5.67755	0
5.69915	0
5.72075	0
5.74235	0
5.76395	0
5.78555	0
5.80715	0
5.82875	0
5.85035	0
5.87195	0
5.89355	0
5.91515	0
5.93675	0
5.95835	0
5.97995	0
6.00155	0
6.02315	0
6.04475	0
6.06635	0
6.08795	0
6.10955	0
6.13115	0
6.15277	0
6.17437	0
6.19597	0
6.21757	0
6.23917	0
6.26077	0
6.28237	0
6.30397	0
6.32557	0
6.34717	0
6.36877	0
6.39037	0
6.41197	0
6.43357	0
6.45517	0
6.47677	0
6.49837	0
6.51997	0
6.54157	0
6.56317	0
6.58477	0
6.60637	0
6.62798	0
6.64958	0
6.67118	0
6.69278	0
6.71438	0
6.73598	0
6.75758	0
6.77918	0
6.80078	0
6.82238	0
6.84398	0
6.86558	0
6.88718	0
6.90878	0
6.93038	0
6.95198	0
6.97358	0
6.99518	0
7.01678	0
7.03838	0
7.05998	0
7.08158	0
7.10318	0
7.12478	0
7.1464	0
7.168	0
7.1896	0
7.2112	0
7.2328	0
7.2544	0
7.276	0
7.2976	0
7.3192	0
7.3408	0
7.3624	0
7.384	0
7.4056	0
7.4272	0
7.4488	0
7.4704	0
7.492	0
7.5136	0
7.5352	0
7.5568	0
7.5784	0
7.6	0
7.62162	0
7.64322	0
7.66482	0
7.68642	0
7.70802	0
7.72962	0
7.75122	0
7.77282	0
7.79442	0
7.81602	0
7.83762	0
7.85922	0
7.88082	0
7.90242	0
7.92402	0
7.94562	0
7.96722	169
7.98882	219
8.01042	219
8.03202	179
8.05362	179
8.07522	316
8.09682	235
8.11842	223
8.14003	0
8.16163	0
8.18323	0
8.20483	0
8.22643	0
8.24803	0
8.26963	0
8.29123	0
8.31283	0
8.33443	0
8.35603	0
8.37763	0
8.39923	0
8.42083	0
8.44243	0
8.46403	0
8.48563	0
8.50723	0
8.52883	0
8.55043	0
8.57203	0
8.59363	0
8.61525	0
8.63685	0
8.65845	0
8.68005	0
8.70165	0
8.72325	0
8.74485	0
8.76645	0
8.78805	0
8.80965	0
8.83125	0
8.85285	0
8.87445	0
8.89605	0
8.91765	0
8.93925	0
8.96085	0
8.98245	0
9.00405	0
9.02565	0
9.04725	0
9.06885	0
9.09045	0
9.11207	0
9.13367	0
9.15527	0
9.17687	0
9.19847	0
9.22007	0
9.24167	0
9.26327	0
9.28487	0
9.30647	0
9.32807	0
9.34967	0
9.37127	0
9.39287	0
9.41447	0
9.43607	0
9.45767	0
9.47927	0
9.50087	0
9.52247	0
9.54407	0
9.56567	0
9.58727	0
9.60888	0
9.63048	0
9.65208	0
9.67368	0
9.69528	0
9.71688	0
9.73848	0
9.76008	0
9.78168	0
9.80328	0
9.82488	0
9.84648	0
9.86808	0
9.88968	0
9.91128	0
9.93288	0
9.95448	0
9.97608	0
9.99768	0
10.0193	0
10.0409	0
10.0625	0
10.0841	0
10.1057	0
10.1273	0
10.1489	0
10.1705	0
10.1921	0
10.2137	0
10.2353	0
10.2569	0
10.2785	0
10.3001	0
10.3217	0
10.3433	0
10.3649	0
10.3865	0
10.4081	0
10.4297	0
10.4513	0
10.4729	0
10.4945	0
10.5161	0
10.5377	0
10.5593	0
10.5809	0
10.6025	0
10.6241	0
10.6457	0
10.6673	0
10.6889	0
10.7105	0
10.7321	0
10.7537	0
10.7753	0
10.7969	0
10.8185	0
10.8401	0
10.8617	0
10.8833	0
10.9049	0
10.9265	0
10.9481	0
10.9697	0
10.9913	0
11.0129	0

## Sheet: S3A Fig
Std C12:0+BDSF mixture				Ct RpfR(PAS) co-expressed with Bc RpfF
Time (min)	BDSF EIC	C12:0 EIC		Time (min)	BDSF ECI	C12:0 EIC
0.0504667	0	0		0.083467	0	0
0.0720667	0	0		0.105067	0	0
0.0936667	0	0		0.126667	0	0
0.115267	0	0		0.148267	0	0
0.136867	0	0		0.169867	0	0
0.158467	0	0		0.191467	0	0
0.180067	0	0		0.213067	0	0
0.201667	0	0		0.234667	0	0
0.223267	0	0		0.256267	0	0
0.244867	0	0		0.277867	0	0
0.266467	0	0		0.299467	0	0
0.288067	0	0		0.321083	0	0
0.309667	0	0		0.342683	0	0
0.331267	0	0		0.364283	0	0
0.352867	0	0		0.385883	0	0
0.374467	0	0		0.407483	0	0
0.396067	0	0		0.429083	0	0
0.417667	0	0		0.450683	0	0
0.439267	0	0		0.472283	0	0
0.460867	0	0		0.493883	0	0
0.482467	0	0		0.515483	0	0
0.504067	0	0		0.537083	0	0
0.525683	0	0		0.558683	0	0
0.547283	0	0		0.580283	0	0
0.568883	0	0		0.601883	0	0
0.590483	0	0		0.623483	0	0
0.612083	0	0		0.645083	0	0
0.633683	0	0		0.666683	0	0
0.655283	0	0		0.688283	0	0
0.676883	211	0		0.709883	0	0
0.698483	0	0		0.731483	0	0
0.720083	0	0		0.753083	0	0
0.741683	0	0		0.774683	0	0
0.763283	0	0		0.7963	0	0
0.784883	0	0		0.8179	0	0
0.806483	0	0		0.8395	0	0
0.828083	0	0		0.8611	0	0
0.849683	0	0		0.8827	0	0
0.871283	0	0		0.9043	0	0
0.892883	0	0		0.9259	0	0
0.914483	0	0		0.9475	0	0
0.936083	0	0		0.9691	0	0
0.957683	0	0		0.9907	0	0
0.979283	0	0		1.0123	0	0
1.00088	0	0		1.0339	0	0
1.0225	0	0		1.0555	0	0
1.0441	0	0		1.0771	0	0
1.0657	0	0		1.0987	0	0
1.0873	0	0		1.1203	0	151
1.1089	0	0		1.1419	0	0
1.1305	0	0		1.1635	0	0
1.1521	0	0		1.1851	0	0
1.1737	0	0		1.2067	0	220
1.1953	0	0		1.2283	159	0
1.2169	0	0		1.2499	317	0
1.2385	0	0		1.2715	406	0
1.2601	0	0		1.2931	276	0
1.2817	0	0		1.31472	0	0
1.3033	0	0		1.33632	0	0
1.3249	0	0		1.35792	0	0
1.3465	0	0		1.37952	0	0
1.3681	0	0		1.40112	0	0
1.3897	0	0		1.42272	0	0
1.4113	0	0		1.44432	193	0
1.4329	0	0		1.46592	0	0
1.4545	0	0		1.48752	0	0
1.4761	0	0		1.50912	0	0
1.49772	0	0		1.53072	0	0
1.51932	0	0		1.55232	0	0
1.54092	0	0		1.57392	0	0
1.56252	0	0		1.59552	0	0
1.58412	0	0		1.61712	0	0
1.60572	0	0		1.63872	0	0
1.62732	0	0		1.66032	0	0
1.64892	0	0		1.68192	0	0
1.67052	0	0		1.70352	0	0
1.69212	0	0		1.72512	0	0
1.71372	0	0		1.74672	0	0
1.73532	0	0		1.76832	0	0
1.75692	0	0		1.78993	0	0
1.77852	0	0		1.81153	0	0
1.80012	0	0		1.83313	0	0
1.82172	0	0		1.85473	0	0
1.84332	0	0		1.87633	0	0
1.86492	0	0		1.89793	0	0
1.88652	0	0		1.91953	0	0
1.90812	0	0		1.94113	151	0
1.92972	0	0		1.96273	0	0
1.95132	0	0		1.98433	0	0
1.97292	0	0		2.00593	0	0
1.99452	0	0		2.02753	0	0
2.01613	0	0		2.04913	0	0
2.03773	0	0		2.07073	0	0
2.05933	0	0		2.09233	0	0
2.08093	0	0		2.11393	0	0
2.10253	0	0		2.13553	0	0
2.12413	0	0		2.15713	0	0
2.14573	0	0		2.17873	0	0
2.16733	0	0		2.20033	0	0
2.18893	0	0		2.22193	0	0
2.21053	0	0		2.24353	0	0
2.23213	0	0		2.26513	0	0
2.25373	0	0		2.28675	0	0
2.27533	0	0		2.30835	0	0
2.29693	0	0		2.32995	0	0
2.31853	0	0		2.35155	0	0
2.34013	0	0		2.37315	0	0
2.36173	0	0		2.39475	0	0
2.38333	0	0		2.41635	0	0
2.40493	0	0		2.43795	0	0
2.42653	0	0		2.45955	0	0
2.44813	0	0		2.48115	0	0
2.46973	0	0		2.50275	0	0
2.49135	0	0		2.52435	0	0
2.51295	0	0		2.54595	0	0
2.53455	0	0		2.56755	0	0
2.55615	0	0		2.58915	0	0
2.57775	0	0		2.61075	0	0
2.59935	0	0		2.63235	0	0
2.62095	0	0		2.65395	0	0
2.64255	0	0		2.67555	0	0
2.66415	0	0		2.69715	0	0
2.68575	0	0		2.71875	0	0
2.70735	0	0		2.74035	0	0
2.72895	0	0		2.76195	0	0
2.75055	0	0		2.78357	0	0
2.77215	0	0		2.80517	0	0
2.79375	0	0		2.82677	0	0
2.81535	0	0		2.84837	0	0
2.83695	0	0		2.86997	0	0
2.85855	0	0		2.89157	0	0
2.88015	0	0		2.91317	0	0
2.90175	0	0		2.93477	0	0
2.92335	0	0		2.95637	0	0
2.94495	0	0		2.97797	0	0
2.96655	0	0		2.99957	0	0
2.98815	0	0		3.02117	0	0
3.00977	194	0		3.04277	0	0
3.03137	324	0		3.06437	0	0
3.05297	197	0		3.08597	0	0
3.07457	0	0		3.10757	0	0
3.09617	0	0		3.12917	0	0
3.11777	0	0		3.15077	0	0
3.13937	0	0		3.17237	0	0
3.16097	0	0		3.19397	0	0
3.18257	0	0		3.21557	0	0
3.20417	0	0		3.23717	0	0
3.22577	0	0		3.25878	0	0
3.24737	0	0		3.28038	0	0
3.26897	0	0		3.30198	0	0
3.29057	0	0		3.32358	0	0
3.31217	0	0		3.34518	0	154
3.33377	0	0		3.36678	0	0
3.35537	0	0		3.38838	0	0
3.37697	0	0		3.40998	0	0
3.39857	0	0		3.43158	0	0
3.42017	0	0		3.45318	0	0
3.44177	0	0		3.47478	0	0
3.46337	0	0		3.49638	0	0
3.48498	0	0		3.51798	0	0
3.50658	0	0		3.53958	0	0
3.52818	0	0		3.56118	0	0
3.54978	0	0		3.58278	0	0
3.57138	0	0		3.60438	0	0
3.59298	0	0		3.62598	0	0
3.61458	0	0		3.64758	0	0
3.63618	0	0		3.66918	0	0
3.65778	0	0		3.69078	0	0
3.67938	0	0		3.71238	0	0
3.70098	0	0		3.73398	0	0
3.72258	0	0		3.75558	0	0
3.74418	0	0		3.7772	0	0
3.76578	0	0		3.7988	0	0
3.78738	0	0		3.8204	0	0
3.80898	0	0		3.842	0	0
3.83058	0	0		3.8636	0	0
3.85218	0	0		3.8852	0	0
3.87378	0	0		3.9068	0	0
3.89538	0	0		3.9284	0	0
3.91698	0	0		3.95	0	0
3.93858	0	0		3.9716	0	0
3.96018	0	0		3.9932	0	0
3.9818	0	160		4.0148	0	0
4.0034	0	0		4.0364	0	0
4.025	0	0		4.058	0	0
4.0466	0	0		4.0796	0	0
4.0682	0	0		4.1012	0	0
4.0898	0	0		4.1228	0	0
4.1114	0	0		4.1444	0	0
4.133	0	0		4.166	0	0
4.1546	0	0		4.1876	0	0
4.1762	0	0		4.2092	0	0
4.1978	0	0		4.2308	0	0
4.2194	0	0		4.25242	0	0
4.241	0	0		4.27402	0	0
4.2626	0	0		4.29562	0	0
4.2842	0	0		4.31722	0	0
4.3058	0	0		4.33882	0	0
4.3274	0	0		4.36042	0	0
4.349	0	0		4.38202	0	0
4.3706	0	0		4.40362	0	0
4.3922	0	0		4.42522	0	0
4.4138	0	0		4.44682	0	0
4.4354	0	0		4.46842	0	0
4.457	0	0		4.49002	0	0
4.47862	0	0		4.51162	0	0
4.50022	0	0		4.53322	0	0
4.52182	0	0		4.55482	0	0
4.54342	0	0		4.57642	0	0
4.56502	0	0		4.59802	0	0
4.58662	0	0		4.61962	0	0
4.60822	0	0		4.64122	0	0
4.62982	0	0		4.66282	0	0
4.65142	0	0		4.68442	0	0
4.67302	0	0		4.70602	0	0
4.69462	0	0		4.72762	0	0
4.71622	0	0		4.74922	0	0
4.73782	0	0		4.77083	0	0
4.75942	0	0		4.79243	0	0
4.78102	0	0		4.81403	0	0
4.80262	0	0		4.83563	0	0
4.82422	0	0		4.85723	0	0
4.84582	0	0		4.87883	0	0
4.86742	0	0		4.90043	0	0
4.88902	0	0		4.92203	0	0
4.91062	0	0		4.94363	0	0
4.93222	0	0		4.96523	0	0
4.95383	0	0		4.98683	0	0
4.97543	0	0		5.00843	0	0
4.99703	0	0		5.03003	0	0
5.01863	0	0		5.05163	0	0
5.04023	0	0		5.07323	0	0
5.06183	0	0		5.09483	0	0
5.08343	0	0		5.11643	0	0
5.10503	0	0		5.13803	0	0
5.12663	0	0		5.15963	0	0
5.14823	0	0		5.18123	0	0
5.16983	0	0		5.20283	0	0
5.19143	0	0		5.22443	0	0
5.21303	0	0		5.24605	0	0
5.23463	0	0		5.26765	0	0
5.25623	0	0		5.28925	0	0
5.27783	0	0		5.31085	0	0
5.29943	0	0		5.33245	0	0
5.32103	0	0		5.35405	0	0
5.34263	0	0		5.37565	0	0
5.36423	0	0		5.39725	0	0
5.38583	0	0		5.41885	0	0
5.40743	0	0		5.44045	0	0
5.42903	0	0		5.46205	0	0
5.45063	0	0		5.48365	0	0
5.47225	0	0		5.50525	0	0
5.49385	0	0		5.52685	0	0
5.51545	0	0		5.54845	0	0
5.53705	0	0		5.57005	0	0
5.55865	0	0		5.59165	0	0
5.58025	0	0		5.61325	0	0
5.60185	0	0		5.63485	0	0
5.62345	0	0		5.65645	0	0
5.64505	0	0		5.67805	0	0
5.66665	0	0		5.69965	0	0
5.68825	0	0		5.72125	0	0
5.70985	0	0		5.74287	0	0
5.73145	0	0		5.76447	0	0
5.75305	0	0		5.78607	810	0
5.77465	0	0		5.80767	2497	0
5.79625	0	0		5.82927	5966	211
5.81785	0	0		5.85087	12374	322
5.83945	0	0		5.87247	18536	259
5.86105	0	0		5.89407	20784	157
5.88265	0	0		5.91567	19192	158
5.90425	0	0		5.93727	16784	0
5.92585	0	0		5.95887	13828	0
5.94747	587	0		5.98047	9514	0
5.96907	1877	0		6.00207	6456	0
5.99067	3916	0		6.02367	4970	0
6.01227	6071	0		6.04527	3752	0
6.03387	7535	0		6.06687	2385	0
6.05547	8112	0		6.08847	1616	0
6.07707	7395	0		6.11007	1141	0
6.09867	5100	0		6.13167	716	0
6.12027	3568	0		6.15327	657	0
6.14187	2905	0		6.17487	896	163
6.16347	1885	0		6.19647	789	0
6.18507	1309	0		6.21807	672	0
6.20667	987	0		6.23968	644	0
6.22827	701	0		6.26128	462	0
6.24987	468	0		6.28288	368	0
6.27147	556	0		6.30448	277	0
6.29307	510	0		6.32608	388	0
6.31467	346	670		6.34768	548	0
6.33627	357	1503		6.36928	623	0
6.35787	574	2595		6.39088	633	0
6.37947	639	3411		6.41248	643	0
6.40107	327	3900		6.43408	559	0
6.42267	0	3579		6.45568	419	0
6.44428	0	2375		6.47728	231	0
6.46588	0	1038		6.49888	242	0
6.48748	0	736		6.52048	301	0
6.50908	154	466		6.54208	244	0
6.53068	0	263		6.56368	380	0
6.55228	0	207		6.58528	251	0
6.57388	0	0		6.60688	298	0
6.59548	0	0		6.62848	348	0
6.61708	0	0		6.65008	376	0
6.63868	0	0		6.67168	321	0
6.66028	0	0		6.69328	383	0
6.68188	0	0		6.7149	273	0
6.70348	0	0		6.7365	287	0
6.72508	0	0		6.7581	285	0
6.74668	0	0		6.7797	414	0
6.76828	0	0		6.8013	434	0
6.78988	0	0		6.8229	386	0
6.81148	0	0		6.8445	261	0
6.83308	0	0		6.8661	246	0
6.85468	0	0		6.8877	0	0
6.87628	0	0		6.9093	0	0
6.89788	0	0		6.9309	0	0
6.91948	0	0		6.9525	0	0
6.9411	0	0		6.9741	0	0
6.9627	0	0		6.9957	0	0
6.9843	0	0		7.0173	188	0
7.0059	0	0		7.0389	155	0
7.0275	0	0		7.0605	0	0
7.0491	0	0		7.0821	169	0
7.0707	0	0		7.1037	280	0
7.0923	0	0		7.1253	200	0
7.1139	0	0		7.1469	0	0
7.1355	0	0		7.1685	150	0
7.1571	0	0		7.1901	170	0
7.1787	0	186		7.2117	190	0
7.2003	0	0		7.23332	202	0
7.2219	0	0		7.25492	256	0
7.2435	0	0		7.27652	190	0
7.2651	0	0		7.29812	0	0
7.2867	0	0		7.31972	0	0
7.3083	0	0		7.34132	0	0
7.3299	0	0		7.36292	0	0
7.3515	0	0		7.38452	169	0
7.3731	0	0		7.40612	216	0
7.3947	0	0		7.42772	0	0
7.4163	0	0		7.44932	184	0
7.43792	0	0		7.47092	0	0
7.45952	0	0		7.49252	214	0
7.48112	0	0		7.51412	193	0
7.50272	0	0		7.53572	0	0
7.52432	0	0		7.55732	0	0
7.54592	0	0		7.57892	0	0
7.56752	0	0		7.60052	0	0
7.58912	0	0		7.62212	0	0
7.61072	0	0		7.64372	0	0
7.63232	0	0		7.66532	0	0
7.65392	0	0		7.68692	0	0
7.67552	0	0		7.70853	0	0
7.69712	0	0		7.73013	0	0
7.71872	0	0		7.75173	0	0
7.74032	0	0		7.77333	164	0
7.76192	0	0		7.79493	0	0
7.78352	0	0		7.81653	0	0
7.80512	0	0		7.83813	0	0
7.82672	0	0		7.85973	0	0
7.84832	0	0		7.88133	0	0
7.86992	0	0		7.90293	223	0
7.89152	0	0		7.92453	204	0
7.91312	0	0		7.94613	162	0
7.93473	0	0		7.96773	206	0
7.95633	0	0		7.98933	199	0
7.97793	0	0		8.01093	0	0
7.99953	0	0		8.03253	0	0
8.02113	0	0		8.05413	0	0
8.04273	0	0		8.07573	0	0
8.06433	0	0		8.09733	0	0
8.08593	0	0		8.11893	0	0
8.10753	0	0		8.14053	0	0
8.12913	0	0		8.16213	0	0
8.15073	0	0		8.18373	0	0
8.17233	0	0		8.20533	0	0
8.19393	0	0		8.22695	0	0
8.21553	0	0		8.24855	0	0
8.23713	0	0		8.27015	0	0
8.25873	0	0		8.29175	0	0
8.28033	0	0		8.31335	0	0
8.30193	0	0		8.33495	0	0
8.32353	0	0		8.35655	0	0
8.34513	0	0		8.37815	0	0
8.36673	0	0		8.39975	0	0
8.38833	0	0		8.42135	0	0
8.40995	0	0		8.44295	0	0
8.43155	0	0		8.46455	0	0
8.45315	0	0		8.48615	0	0
8.47475	0	0		8.50775	0	0
8.49635	0	0		8.52935	0	0
8.51795	0	0		8.55095	0	0
8.53955	0	0		8.57255	0	0
8.56115	0	0		8.59415	0	0
8.58275	0	0		8.61575	0	0
8.60435	0	0		8.63735	0	0
8.62595	0	0		8.65895	0	0
8.64755	0	0		8.68055	0	0
8.66915	0	0		8.70217	0	0
8.69075	0	0		8.72377	0	0
8.71235	0	0		8.74537	0	0
8.73395	0	0		8.76697	0	0
8.75555	0	0		8.78857	0	0
8.77715	0	0		8.81017	0	0
8.79875	0	0		8.83177	0	0
8.82035	0	0		8.85337	0	0
8.84195	0	0		8.87497	0	0
8.86355	0	0		8.89657	0	0
8.88515	0	0		8.91817	0	0
8.90675	0	0		8.93977	0	0
8.92837	0	0		8.96137	0	0
8.94997	0	0		8.98297	0	0
8.97157	0	0		9.00457	0	0
8.99317	0	0		9.02617	0	0
9.01477	0	0		9.04777	0	0
9.03637	0	0		9.06937	0	0
9.05797	0	0		9.09097	0	0
9.07957	0	0		9.11257	155	0
9.10117	0	0		9.13417	0	0
9.12277	0	0		9.15577	0	0
9.14437	0	0		9.17737	0	0
9.16597	0	0		9.19898	0	0
9.18757	0	0		9.22058	0	0
9.20917	0	0		9.24218	0	0
9.23077	0	0		9.26378	0	0
9.25237	0	0		9.28538	0	0
9.27397	0	0		9.30698	0	0
9.29557	0	0		9.32858	0	0
9.31717	0	0		9.35018	0	0
9.33877	0	0		9.37178	0	0
9.36037	0	0		9.39338	0	0
9.38197	0	0		9.41498	0	0
9.40358	0	0		9.43658	0	0
9.42518	0	0		9.45818	0	0
9.44678	0	0		9.47978	0	0
9.46838	0	0		9.50138	0	0
9.48998	0	0		9.52298	0	0
9.51158	0	0		9.54458	0	0
9.53318	0	0		9.56618	0	0
9.55478	0	0		9.58778	0	0
9.57638	0	0		9.60938	0	0
9.59798	0	0		9.63098	0	0
9.61958	0	0		9.65258	0	0
9.64118	0	0		9.67418	0	0
9.66278	0	0		9.6958	0	0
9.68438	0	0		9.7174	0	0
9.70598	0	0		9.739	0	0
9.72758	0	0		9.7606	0	0
9.74918	0	0		9.7822	0	0
9.77078	0	0		9.8038	0	0
9.79238	0	0		9.8254	0	0
9.81398	0	0		9.847	0	0
9.83558	0	0		9.8686	0	0
9.85718	0	0		9.8902	0	0
9.87878	0	0		9.9118	0	0
9.9004	0	0		9.9334	0	0
9.922	0	0		9.955	0	0
9.9436	0	0		9.9766	0	0
9.9652	0	0		9.9982	0	0
9.9868	0	0		10.0198	0	0
10.0084	0	0		10.0414	0	0
10.03	0	0		10.063	0	0
10.0516	0	0		10.0846	0	0
10.0732	0	0		10.1062	0	0
10.0948	0	0		10.1278	0	0
10.1164	0	0		10.1494	0	0
10.138	0	0		10.171	0	0
10.1596	0	0		10.1926	0	0
10.1812	0	0		10.2142	0	0
10.2028	0	0		10.2358	237	0
10.2244	0	0		10.2574	0	0
10.246	0	0		10.279	0	0
10.2676	0	0		10.3006	0	0
10.2892	0	0		10.3222	0	0
10.3108	0	0		10.3438	0	0
10.3324	0	0		10.3654	0	0
10.354	0	0		10.387	0	0
10.3756	0	0		10.4086	0	0
10.3972	0	0		10.4302	0	0
10.4188	0	0		10.4518	0	0
10.4404	0	0		10.4734	0	0
10.462	0	0		10.495	0	0
10.4836	0	0		10.5166	0	0
10.5052	0	0		10.5382	0	0
10.5268	0	0		10.5598	0	0
10.5484	0	0		10.5814	0	0
10.57	0	0		10.603	0	0
10.5916	0	0		10.6246	0	0
10.6132	0	0		10.6462	228	0
10.6348	0	0		10.6678	0	0
10.6564	0	0		10.6894	0	0
10.678	0	0		10.711	0	0
10.6996	0	0		10.7326	0	0
10.7212	0	0		10.7542	0	0
10.7428	0	0		10.7758	0	0
10.7644	0	0		10.7974	0	0
10.786	0	0		10.819	0	0
10.8076	0	0		10.8406	0	0
10.8292	0	0		10.8622	0	0
10.8508	0	0		10.8838	0	0
10.8724	0	0		10.9054	0	0
10.894	0	0		10.927	0	0
10.9156	0	0		10.9486	0	0
10.9372	0	0		10.9702	0	0
10.9588	0	0		10.9918	0	0
10.9804	0	0		11.0134	0	0
11.002	0	0		11.035	0	0
11.0236	0	0		11.0566	0	0
